# Supplementary material for: Non-inflammatory tumor microenvironment of diffuse intrinsic pontine glioma
Source: Acta Neuropathol Commun. 2018 Jun 28;6:51. doi: 10.1186/s40478-018-0553-x (PMC6022714; doi:10.1186/s40478-018-0553-x)
Supplement: Supplementary file 1 — Table S1. Patient characteristics of early post-mortem DIPG autopsy cases. (XLSX 55 kb) [file 40478_2018_553_MOESM1_ESM.xlsx]

## Sheet: Sheet1
SU case #	TAM Sequencing	Cytometry Analysis	age at diagnosis	sex	Post Mortem Interval	histone status	treatment
SU-DIPG 14	X		4	F	6 hours	H3.1K27M
SU-DIPG 19	X		2	M	4 hours	H3.3K27M	XRT, cabazataxel
SU-DIPG 20	X		8	F	6 hours	H3WT	XRT, ABT-888, TMZ, cabazataxal
SU-DIPG 21	X		7	M	8 hours	H3.1K27M	XRT + MK1775
SU-DIPG 29	X	X	6	F	9 hours	H3.3K27M	XRT, panobinostat, avastin, THC oil
SU-DIPG 31			18	M	3.5 hours	H3.3K27M	XRT, etoposide
SU-DIPG 32	X	X	5	M	10 hours	H3.1K27M	XRT, avastin
SU-DIPG-33		X	8	M	5 hours	H3.1K27M	XRT
SU-DIPG-35	X	X	8	F	< 8 hours	H3.3K27M	XRT, immunotherapywith New Castle Disease Virus
SU-DIPG 38		X	4	F	17 hours	H3.1K27M	XRT, Avastin, DIPG tumor vaccine, vorinostat, trametinib, palbociclin, everolimus
SU-DIPG-41		X	62	M	<3 hours	H3.1K27M	XRT +TMZ, lomustine
SU-DIPG-42		X	6	M	24 hours
