# Supplementary material for: Non-inflammatory tumor microenvironment of diffuse intrinsic pontine glioma
Source: Acta Neuropathol Commun. 2018 Jun 28;6:51. doi: 10.1186/s40478-018-0553-x (PMC6022714; doi:10.1186/s40478-018-0553-x)
Supplement: Supplementary file 4 — Table S2. Significant differentially expressed genes between normal cortical microglia, DIPG-associated macrophages, and aGBM-associated macrophages. (XLSX 75 kb) [file 40478_2018_553_MOESM4_ESM.xlsx]

## Sheet: DIPG vs. Cortex
Gene Name	log2FoldChange	padj
NAV3	-4.70223	1.082e-11
IGSF10	-3.90247	8.22219e-08
TLR10	-3.71786	1.37116e-15
DHRS9	-3.53999	2.51296e-05
SLC9A9-AS1	-3.37723	0.000421281
IPCEF1	-3.37324	0.000178221
HIST2H2BA	-3.35995	0.000793736
LINC01268	-3.20654	6.75143e-05
FCGR1B	-3.0504	0.000484601
P2RY12	-3.01749	0.00287236
P2RY13	-2.96003	0.000729731
CHCHD7	-2.63433	0.000329165
LINC01410	-2.6339	0.00199945
ATP10D	-2.50785	0.00181723
SNORD79	-2.49188	0.0389847
LINC01480	-2.44709	0.000822174
BHLHE41	-2.43151	0.0037049
MIR2909	-2.42975	0.0952647
SNORD36C	-2.31333	0.0439722
STAMBPL1	-2.28135	0.000747656
IL6ST	-2.21523	0.00971437
LOC101927532	-2.19887	0.0177781
TLN2	-2.18322	0.0119129
YTHDC2	-2.18103	0.000425838
DIAPH2	-2.17778	0.00116079
POLR3K	-2.1593	0.0117026
SHTN1	-2.15236	0.00394493
ADGRG1	-2.11026	0.0530045
GSTM4	-2.10037	0.0042879
RTTN	-2.09774	0.00990756
FAM177B	-2.06325	0.0301546
LRMP	-2.06249	5.80176e-05
ARHGAP12	-2.04958	0.0012374
NAPSB	-2.04425	0.072443
LOC102724297	-2.04257	0.0124312
ZMAT1	-2.02157	0.00943251
MCF2L	-2.01817	0.0203933
FCGR1CP	-1.98814	0.0680597
SRGAP2B	-1.96198	0.00438937
SNORD49A	-1.9513	0.085751
SNORD101	-1.94484	0.0815131
ITPR2	-1.94413	0.00596023
ST6GAL1	-1.94159	0.00959307
GNL3	-1.93118	0.00354878
SLC9A9	-1.88316	0.00145615
FCGR1A	-1.86745	0.0215225
GSTM2	-1.86697	0.0637819
SRGAP2	-1.85301	0.00962116
MIR21	-1.84217	0.092216
LPAR6	-1.83998	0.000248681
AIDA	-1.81347	0.000332075
ZNF280D	-1.74462	0.0205999
TLR1	-1.73895	0.007953
LOC100288069	-1.73471	0.00222824
NRIP1	-1.71375	0.0094396
EML4	-1.70763	0.00705674
HPGDS	-1.70413	0.0866028
SIPA1L2	-1.7007	0.000658125
HIST2H2BE	-1.68354	0.0104019
SERPINF1	-1.68298	0.042611
LPCAT2	-1.67258	0.0125572
LMO2	-1.66873	0.0429578
FAM149A	-1.66797	0.0696334
ZRANB2	-1.6521	0.0234178
BROX	-1.64148	0.0144028
DISP1	-1.63688	0.0169467
GPR34	-1.63377	0.0971343
IFI16	-1.63091	0.00668449
LINC00115	-1.62309	0.0108526
FAM157B	-1.61778	0.0827349
TMIGD3	-1.60134	0.00895772
SLC2A5	-1.60093	0.0601422
TLR7	-1.60025	0.0513212
LRRK1	-1.58522	0.0745483
SPATA13	-1.58445	0.027248
RNPC3	-1.57281	0.0546788
APPL2	-1.5491	0.0239963
MIR4451	-1.50923	0.076992
APBB1IP	-1.50779	0.0291153
MARCH7	-1.49815	0.0446398
INTS10	-1.49363	0.0311664
ATP8B4	-1.46922	0.0215225
TLR5	-1.46391	0.0353477
RAB12	-1.46175	0.0171359
IFNGR1	-1.45386	0.0379453
MGST2	-1.44993	0.034917
MITD1	-1.44108	0.0394003
COQ2	-1.43538	0.0716244
TTC17	-1.40958	0.0442783
EPB41	-1.40568	0.0364684
VPS13C	-1.40185	0.0368662
PSMA3	-1.39867	0.0383834
MFF	-1.39559	0.0169852
BTAF1	-1.38509	0.0133219
SPTLC2	-1.37993	0.0567102
CHD9	-1.37484	0.0465384
DOCK8	-1.37307	0.0466078
GTF3A	-1.3612	0.0335271
OFD1	-1.35513	0.017219
ENTPD1	-1.34282	0.0428727
HTRA1	-1.34228	0.0549396
CSE1L	-1.34138	0.0133219
SLC1A3	-1.34118	0.0892115
ADAM28	-1.33322	0.0683081
LUC7L3	-1.32795	0.0133219
PIK3IP1-AS1	-1.32736	0.0754208
TLR4	-1.32559	0.0959902
RABGGTB	-1.32512	0.0486704
KIAA1033	-1.32444	0.0809847
MEF2C	-1.32015	0.0964032
C9orf66	-1.31447	0.0801323
DCTN4	-1.30938	0.0515148
ANKRD44	-1.29508	0.0384794
ZDHHC6	-1.28944	0.0515148
ATM	-1.27325	0.0441903
MKNK1	-1.26838	0.0395349
LINC01347	-1.25552	0.0954837
MYCBP2	-1.22587	0.0811957
C6orf62	-1.22488	0.0538737
PRPF4B	-1.22194	0.0947568
TAB2	-1.21934	0.0428214
PNISR	-1.21398	0.0291398
DOCK11	-1.19892	0.0530045
NDUFV3	-1.17859	0.0734606
TRIM22	-1.17649	0.0571061
KIAA1468	-1.17568	0.0558369
XBP1	-1.17525	0.043079
FNBP4	-1.17185	0.0595592
ME2	-1.16567	0.0768676
CDK2AP1	-1.16369	0.0680131
PIP5K1A	-1.16312	0.072443
CHD1L	-1.1611	0.0904069
GOLGA4	-1.16076	0.0737559
PCF11	-1.15731	0.0863403
ATP5A1	-1.15516	0.0199843
MIS18BP1	-1.15275	0.0881676
DNAJC13	-1.14512	0.0735163
ATF6	-1.14256	0.0187829
DMTF1	-1.14128	0.0457371
EXOSC10	-1.12566	0.0678695
TLR6	-1.12423	0.0701028
EIF4G3	-1.11373	0.0892633
USP24	-1.10817	0.091806
SNRPA1	-1.09135	0.0939099
NAIP	-1.06947	0.0863741
WDFY3	-1.06006	0.0602214
LOC220729	-1.04408	0.0835767
SON	-1.03012	0.0511267
MLLT10	-1.00871	0.0791895
RB1	-1.00295	0.0901947
NEMF	-0.988666	0.0782856
DOCK2	-0.983112	0.0677842
KIAA2026	-0.971759	0.087745
BCLAF1	-0.960193	0.092216
PTP4A1	0.958232	0.096226
CD55	1.02327	0.080314
BTG1	1.12229	0.0820511
ACTN4	1.12599	0.0984107
PILRA	1.12932	0.0892633
ALDH2	1.15094	0.0481541
SCARB2	1.18711	0.0811957
GRINA	1.19233	0.0617083
MSN	1.19345	0.0948863
HLA-B	1.19429	0.0462548
SDCBP	1.23947	0.0868256
ENG	1.24895	0.0743149
ARHGAP18	1.25532	0.053421
DSE	1.28957	0.0590465
LTA4H	1.29136	0.0585889
PKM	1.29332	0.091806
PFKL	1.31913	0.0683081
PSAP	1.34319	0.069696
ASAP1	1.34631	0.0397548
ANKRD37	1.35314	0.0705868
SH3BGRL3	1.36393	0.0322114
SLC43A3	1.36792	0.0849301
PPIF	1.40155	0.0993174
TYROBP	1.4173	0.0267761
DUSP1	1.43779	0.0540885
LOC102724484	1.4462	0.0957545
FTL	1.45208	0.0125829
GADD45B	1.45376	0.0518886
GABARAPL1	1.45475	0.0614432
MAFB	1.46347	0.0508437
MS4A4A	1.46738	0.0301484
GPX4	1.47779	0.0432713
PLD3	1.49119	0.0814929
MSR1	1.49209	0.068564
GPR137B	1.49652	0.0129813
PLXND1	1.50132	0.041205
TANC2	1.51594	0.0151969
PLP2	1.52567	0.0661121
SLC15A3	1.52577	0.0892633
CREM	1.528	0.075993
TPD52L2	1.53002	0.0441837
PADI2	1.53416	0.0801382
STX4	1.57317	0.0887278
APOC1	1.58123	0.0614632
NAMPT	1.58756	0.0383568
FCGR2C	1.5964	0.0984107
UBC	1.60494	0.0772943
SQSTM1	1.61159	0.0132929
PLOD1	1.63004	0.0838058
HLA-DRA	1.63898	0.00226004
HIST1H2AL	1.64587	0.0683134
MIR324	1.65047	0.0815847
SLC2A1	1.67488	0.0877783
HLA-DPA1	1.67968	0.0521944
SLC11A1	1.68101	0.0364919
GRN	1.68539	0.00220017
SYNGR2	1.68699	0.075993
PTK2B	1.70072	0.039043
MS4A6A	1.70405	0.0397794
HLA-A	1.7106	0.000822174
SCD	1.71752	0.0617088
ODF3B	1.7431	0.0628021
GNA13	1.75391	0.0216937
YPEL3	1.76832	0.0146369
ZFP36	1.78523	0.0679643
ZMIZ1	1.78683	0.0221568
RASD1	1.79698	0.0952238
SYTL3	1.80578	0.0436737
ATF3	1.80955	0.039291
ANXA2	1.81615	0.0958621
SOD2	1.82084	0.0114438
LILRB2	1.82582	0.00590209
RNASE1	1.82686	0.0647419
SLC17A9	1.83529	0.0577519
FAM46A	1.85553	0.053421
ERGIC1	1.85743	0.027982
IFI6	1.8834	0.0857378
RAB20	1.89309	0.0920425
GBP2	1.92779	0.00153
HSPA1A	1.92932	0.0637819
C5AR1	1.93931	0.0280999
GUK1	1.94304	0.0415371
DUSP10	1.94618	0.000279536
LILRB3	1.95785	0.00440835
ERRFI1	1.97417	0.0383568
GLTSCR2	1.97497	0.0151969
LITAF	1.98618	0.000406487
JUND	1.9962	0.00524119
ZYX	1.99734	0.000667882
ADM	2.01306	0.0311509
HSP90AA1	2.02633	0.0397794
SNORA109	2.03486	0.0178891
PER1	2.05456	0.013706
CD74	2.05953	0.00380854
APOE	2.06108	0.0263589
HLA-DRB1	2.06416	0.0116005
TSPYL2	2.0847	0.0258092
FGR	2.08481	0.0462548
ZFAND2A	2.09203	0.0210106
IQGAP1	2.10906	0.00167612
CTSD	2.11567	2.70065e-05
MEF2D	2.11981	0.00586265
FXYD5	2.12365	0.000328706
CPM	2.12494	0.0056577
KYNU	2.14446	0.0212089
SLC2A3	2.15153	0.00916853
MT1X	2.15744	0.00626319
CXCR4	2.1866	0.0147775
ATP1B3	2.1976	0.0383568
LYZ	2.20621	0.0151969
IFITM3	2.22231	0.00420854
ZNF331	2.26379	0.000617332
TOM1	2.26974	0.000132618
TESK1	2.27083	0.00911131
BHLHE40	2.29943	0.000513494
IFI30	2.30597	0.000290317
TSPO	2.30649	0.0187398
HMOX1	2.37951	0.00373227
FBXL14	2.41408	0.0142847
UPP1	2.43886	0.00172202
SIPA1L1	2.44281	0.000868835
SDC2	2.4467	0.0261811
NR4A2	2.4576	0.00217605
NR4A1	2.46521	0.0084613
PTMS	2.53363	0.00749004
PLEKHG2	2.55742	0.000616478
TTYH3	2.56095	0.00247606
ISG15	2.58183	0.00993339
TIMP1	2.60884	0.00395514
MBOAT7	2.67277	0.0140006
GPX3	2.68856	0.00355096
MXD1	2.69913	0.000303062
TCEAL9	2.69933	0.00514657
DEDD2	2.69946	0.00216284
VEGFA	2.73709	0.000290317
HBEGF	2.86949	1.79961e-05
SLC7A5	2.88047	0.0037049
ENO2	2.89506	0.00724887
HSPA6	2.96189	0.00439833
MT2A	3.01556	0.00161154
HLA-DQA1	3.02072	0.000148587
PMP22	3.08828	0.000656662
IFI27	3.11002	0.000241562
PLAUR	3.14361	4.25767e-07
HSPA7	3.1551	3.27301e-08
VCAN	3.15829	0.00219417
LPL	3.25329	0.00110121
CDCP1	3.32144	9.44257e-06
CD300E	3.45116	0.00024785
PLIN2	3.5044	1.82083e-05
HSPB1	3.58868	0.000169323
ANXA1	3.80615	9.71138e-05
METRNL	4.0148	2.08851e-06
FOSL2	4.07958	4.08649e-06
PPDPF	4.11562	4.34434e-07
ARL4C	4.19374	1.20177e-12
FN1	4.25307	1.92766e-06
G0S2	4.25339	1.71417e-07
S100A10	4.2975	3.77451e-07
ANPEP	4.31195	2.79634e-06
CD44	4.36851	8.09762e-08
FPR3	4.52559	8.81274e-11
VIM	4.63413	3.40862e-11
SULF2	4.6694	1.58806e-09
CD72	4.74719	1.98552e-07
S100A6	4.81878	2.86391e-09
LGALS1	4.83299	2.48303e-10
FLNA	4.89933	1.25875e-10
CLEC5A	4.92225	2.27054e-14
S100A4	4.94598	1.43946e-08
TGFBI	5.00872	1.57315e-12
NDRG1	5.1939	1.28078e-12
SLC16A10	5.27238	6.30437e-09
CD9	5.72372	1.03093e-20
GPNMB	5.72537	9.74225e-25
NUPR1	5.99131	5.06408e-21

## Sheet: DIPG vs. GBM
Gene Name	log2FoldChange	padj
IL6	-5.0443	9.80248e-25
CCL4	-4.38107	8.21906e-11
IL1A	-3.86859	7.38908e-10
IL1B	-3.8318	1.61169e-09
EGR2	-3.77959	1.9105e-06
CCL3	-3.51293	2.43539e-07
PTGS2	-3.18783	1.24129e-10
CD83	-3.03328	1.49608e-05
NEDD9	-2.96933	1.30331e-05
MIRLET7G	-2.6228	0.00705427
LOC284454	-2.61984	6.37379e-05
FOSB	-2.61873	0.000282843
EGR3	-2.54992	0.00558099
TMEM88	-2.51107	0.00781537
TNFAIP3	-2.50682	0.000614772
CXCL2	-2.49977	0.00333029
BRE-AS1	-2.3974	0.00485281
NLRP3	-2.38552	0.00126418
NR4A2	-2.35032	0.000585583
RASGEF1B	-2.34935	0.000256974
ADAMTSL4-AS1	-2.32108	0.000872136
COLEC12	-2.31636	0.0262044
OLR1	-2.29361	3.10395e-06
TMEM52B	-2.28321	0.00216086
KLF6	-2.26517	0.000687446
TFRC	-2.25443	0.000227002
MIR21	-2.22907	0.00837813
NFKBIZ	-2.20495	0.000238272
CH25H	-2.13391	0.0179266
NFKBIA	-2.09357	0.00317113
PLEK	-2.03502	0.00176006
RNVU1-19	-2.03492	0.062763
MKI67	-2.01917	0.0130801
KLF4	-1.98121	0.0190695
NELFCD	-1.9738	5.88787e-05
RPA2	-1.89974	0.00509641
EREG	-1.89218	0.0606135
NAMPT	-1.87876	0.00205711
MCL1	-1.85729	0.00411487
FOS	-1.84966	0.027799
NR4A3	-1.83657	0.0720367
TRIB1	-1.82934	0.012426
HBEGF	-1.82276	0.00239732
FKSG29	-1.80354	0.00615766
RGCC	-1.76461	0.0206491
EGR1	-1.74057	0.0848081
DUSP6	-1.71869	0.0364852
CD69	-1.70224	0.0997213
IL1RN	-1.70159	0.0763205
MPEG1	-1.69953	0.0353907
SERPINB1	-1.68823	0.0207681
ELMO1-AS1	-1.67345	0.0159656
PPP1R15B	-1.67152	0.0100782
CCNH	-1.67101	0.00411588
LINC01480	-1.66516	0.0151412
FMNL3	-1.66021	0.0505579
BTF3L4	-1.64521	0.0264257
SLED1	-1.62602	0.0747263
CXCL8	-1.59263	0.0850847
ATF3	-1.57433	0.0336009
FILIP1L	-1.56605	0.0156083
CCRL2	-1.56403	0.0206947
ZFAND5	-1.53418	0.0244841
ICAM1	-1.51879	0.0194068
TAGAP	-1.49824	0.032248
YPEL5	-1.47822	0.00378663
SELK	-1.46677	0.0791191
CLEC7A	-1.45647	0.0130078
GPCPD1	-1.43684	0.0169038
SYAP1	-1.40877	0.0355588
NAIP	-1.40385	0.0172431
PELI1	-1.3862	0.0386643
NFKB1	-1.35643	0.0162412
SRSF5	-1.34121	0.0617517
MDM2	-1.33944	0.00613971
RANBP2	-1.33221	0.0251862
GBP2	-1.3308	0.0154378
GPR183	-1.32287	0.0572875
ME2	-1.30134	0.0382214
ZNF331	-1.2946	0.0720367
LOC100505915	-1.28315	0.0522859
ETF1	-1.26118	0.0176859
NABP1	-1.25501	0.0144165
DDX18	-1.25062	0.00461501
RNF19B	-1.24976	0.0674891
CCL5	-1.24379	0.0289492
LINC00342	-1.24336	0.0184672
SFPQ	-1.21633	0.0211259
NEAT1	-1.2008	0.0331068
PSMA3	-1.20023	0.0850847
SKIL	-1.17988	0.0127678
LIMS1	-1.16915	0.0193815
ORC4	-1.14028	0.0567927
LOC100129434	-1.13353	0.030294
TMEM165	-1.1221	0.0923792
WTAP	-1.09736	0.0614536
CCNL1	-1.08576	0.0452291
MAT2A	-1.03063	0.0850847
CDC123	-1.03031	0.0698311
LINC00506	-1.02163	0.0567927
NFE2L2	-1.02	0.0758504
LOC101926898	-1.00117	0.0999849
ARRDC3	-0.958945	0.0902955
IDS	-0.950981	0.0519366
YWHAZ	-0.931678	0.0831233
RCC2	-0.867806	0.0902955
PIAS1	-0.855111	0.0632836
CDV3	-0.84077	0.0623984
AUP1	1.01258	0.0879444
USF2	1.17706	0.0456584
ATP6V0B	1.18161	0.0521063
CTSH	1.19519	0.0557057
TYROBP	1.19856	0.0719024
CDKN1B	1.21835	0.0846752
SNHG12	1.30969	0.0678634
RPL36	1.3108	0.0776693
MIR3064	1.31124	0.0671592
ATPIF1	1.31375	0.0494875
PLCG2	1.33393	0.0627153
MAST3	1.33453	0.0619959
PLOD1	1.33993	0.0947945
FAM127A	1.35699	0.0634297
ALDOA	1.35826	0.0682263
PFKL	1.37297	0.0289492
RPL29	1.41319	0.0461943
RPS19	1.4266	0.0505579
NARF	1.42846	0.0728965
TPI1	1.429	0.0648843
UBA1	1.44864	0.0861245
ARAP1	1.49973	0.0503454
RNASE1	1.51664	0.0850847
RPS15	1.5336	0.0763205
SLC17A9	1.53757	0.0569099
ANKRD37	1.60936	0.0174265
ATN1	1.61325	0.0482078
GPX4	1.64973	0.0169038
PPDPF	1.70544	0.0756752
DDIT4	1.75071	0.0563345
SYNGR2	1.75224	0.0377017
NDUFS8	1.75243	0.00972538
RPL18A	1.75466	0.0710607
SELPLG	1.77649	0.0880269
IRF7	1.77696	0.0535664
IFITM2	1.80004	0.0123685
CDK16	1.84368	0.0342706
MIR4461	1.88285	0.059682
HSPB1	2.00183	0.0606107
TSPO	2.03785	0.0283531
HILPDA	2.10731	0.0264257
IFITM3	2.11637	0.0051855
DEDD2	2.12316	0.0111548
RASD1	2.1575	0.0329856
YPEL3	2.17137	0.00273433
RMRP	2.19385	0.0105811
MBOAT7	2.29785	0.0105811
SNORA5A	2.36825	0.00941851
SNORA44	2.38072	0.0157457
SNORA109	2.43405	0.00102903
FBXL14	2.53346	0.00170092
HSPA2	2.74408	0.00231539

## Sheet: Cortex vs. GBM
Gene Name	log2FoldChange	padj
XIST	-3.51013	0.0321211
MIR6717	-3.26997	0.0164629
SNORA21	-3.24781	0.0192734
RPPH1	-3.19266	0.000123638
POLR3K	-3.17081	0.000486529
TLR10	-2.96546	0.000132173
SNORD17	-2.96087	0.007211
IBA57-AS1	-2.77329	0.00225534
ATP10D	-2.65566	0.00367511
HAMP	-2.48353	0.0394458
MIR3064	-2.38557	0.0247458
MLXIPL	-2.37996	0.025288
SNORA73B	-2.35982	0.0664568
ADGRG1	-2.24433	0.0148364
RASGEF1C	-2.20338	0.0453001
IPCEF1	-2.19081	0.0588411
LINC01410	-2.12837	0.0100701
BHLHE41	-2.10201	0.0113574
SALL1	-2.10164	0.0468862
SELPLG	-2.0859	0.0267247
CHCHD7	-2.06924	0.047203
PIK3IP1-AS1	-2.00861	0.0308809
LOC101927532	-1.98975	0.0261942
DIAPH2	-1.9891	0.0190114
ADRB2	-1.92094	0.0441122
MAF	-1.85481	0.0368099
IL6ST	-1.85421	0.0840002
MCF2L	-1.83308	0.0721851
NDUFS2	-1.78929	0.0875828
TLN2	-1.7852	0.0486903
LPAR6	-1.73496	0.0177378
MAST3	-1.6863	0.0436264
HIST2H2BE	-1.64411	0.0976022
KAT2A	-1.63737	0.075205
LOC100288069	-1.63709	0.058865
LPAR5	-1.60905	0.0515916
ITPR2	-1.54145	0.0875828
CSF1R	-1.51915	0.0396297
DISP1	-1.49571	0.0777825
DAB2	1.40365	0.0575527
CD74	1.45639	0.0634242
SLC43A3	1.46073	0.0550615
YWHAZ	1.46618	0.0836848
PTP4A1	1.48628	0.0543448
SDCBP	1.48871	0.0743022
LCP2	1.48979	0.065777
RANBP2	1.50419	0.0609541
LIMS1	1.5187	0.0397227
VMP1	1.53245	0.0579039
HLA-A	1.53807	0.0892237
CTSD	1.55864	0.0348
HLA-DRA	1.58248	0.0466432
HIF1A	1.58677	0.0673797
NELFCD	1.5947	0.0614685
SGPL1	1.6025	0.0790584
SGK1	1.61548	0.0951317
PRDM1	1.63019	0.0648095
CHMP1B	1.64401	0.0214509
HLA-DRB1	1.66557	0.0846979
YPEL5	1.67859	0.0267836
CTNNB1	1.68742	0.0177378
MS4A7	1.69474	0.0153932
BTG1	1.69576	0.0258406
GOLIM4	1.69609	0.0504135
FNDC3B	1.69785	0.040637
TAGAP	1.71245	0.0609541
TMEM52B	1.72777	0.0550615
SDC3	1.73476	0.0612686
CD55	1.75469	0.0486903
IVNS1ABP	1.75484	0.0546557
MS4A6A	1.77199	0.0737212
MPP1	1.77249	0.0585658
ELL2	1.78098	0.0192102
TUBA1C	1.80255	0.0480045
SLC2A3	1.81014	0.0219111
PLEK	1.81342	0.0655526
HSPH1	1.83215	0.0813242
ASAP1	1.83502	0.00720218
ARHGAP18	1.83937	0.010815
ABCA1	1.85797	0.00273116
BTG2	1.87532	0.011287
JUN	1.89523	0.0704746
GNA13	1.89706	0.0109643
FCGR2C	1.89853	0.0449682
IFI30	1.9052	0.0117657
NFKBIZ	1.92051	0.0550615
SYAP1	1.9624	0.0212261
PPIF	1.98025	0.0562534
CTSL	1.99533	0.0608434
C5AR1	2.01771	0.026667
ZFP36	2.06951	0.00401621
MSR1	2.07563	0.00723689
ATP1B3	2.1021	0.0157508
HMOX1	2.12243	0.00796625
LITAF	2.13681	0.0103522
FILIP1L	2.14667	0.0206792
BCL2A1	2.1525	0.0952159
DUSP1	2.16381	0.0177378
CD163	2.1808	0.0480045
NFIL3	2.20557	0.00767403
BAG3	2.20796	0.0142896
CXCR4	2.20883	0.0689675
GABARAPL1	2.21678	0.00450225
ICAM1	2.23167	0.00814682
NFKBIA	2.25001	0.0271507
IER2	2.26498	0.00863828
GPX3	2.27715	0.0420217
JUNB	2.29899	0.00619373
THBD	2.35485	0.0528372
OLR1	2.383	0.000730617
BHLHE40	2.43492	0.00120409
LOC102724484	2.46222	0.00139465
VEGFA	2.47308	0.00289809
UPP1	2.47709	0.00790123
HSPA7	2.50283	0.00222858
IQGAP1	2.51613	0.00109157
JUND	2.51676	0.00189023
ERRFI1	2.51907	0.000438046
KYNU	2.52385	0.0120834
HLA-DQB1	2.54703	0.0458819
SOD2	2.56392	0.00322558
CCRL2	2.57423	0.00278579
SLED1	2.61841	0.0206145
ANXA2	2.62063	0.0147479
TIMP1	2.63808	0.00277037
MCL1	2.67153	0.000989097
ZFAND5	2.69412	0.000577879
LOC284454	2.73184	0.00199248
SNORD56B	2.73762	0.0187659
APOA2	2.74011	0.00136627
FOS	2.75975	0.000365262
MXD1	2.82102	9.12414e-06
ADAMTSL4-AS1	2.86198	0.00527716
IL1A	2.87952	0.00063031
KLF6	2.90974	0.000568618
F13A1	2.94099	0.000979574
MT2A	2.94143	0.000790226
CPM	2.97158	4.82078e-07
TNFAIP3	3.09671	0.000989097
CD69	3.15512	0.000769662
NEDD9	3.16198	0.000635787
NFKBID	3.18245	0.000330029
GBP2	3.21908	9.95034e-07
PLIN2	3.22917	7.14082e-05
SERPINE1	3.2382	0.00531276
ATF3	3.38166	3.25522e-05
KLF4	3.43924	0.00014918
NAMPT	3.50561	7.14774e-08
TFRC	3.51516	3.15704e-08
CCL2	3.52731	4.47056e-07
EGR3	3.53171	4.22775e-05
LGALS1	3.5533	0.000137968
PMP22	3.64486	1.11391e-05
ZNF331	3.65083	8.32974e-11
PLAUR	3.65119	1.58909e-08
IL1B	3.65656	3.41777e-06
IBSP	3.6603	0.0178839
LYZ	3.66357	5.52051e-06
BRE-AS1	3.71897	0.000155979
IL1RN	3.72349	0.000239017
CD300E	3.77881	8.09605e-06
HLA-DQA1	3.90886	7.96317e-06
FOSL2	3.93477	9.405e-07
IL6	4.00013	6.92416e-08
NR4A1	4.00667	5.84192e-07
CCL3	4.23634	2.75299e-07
GRASP	4.24086	5.09861e-07
CCL20	4.30458	6.02579e-08
S100A10	4.31913	1.19354e-09
FOSB	4.32368	8.36872e-07
TMEM88	4.32831	3.68079e-05
S100A6	4.37825	1.36027e-06
NDRG1	4.46146	2.9217e-10
CD83	4.54883	1.82319e-07
AHR	4.56444	4.09071e-13
HBEGF	4.71501	4.26165e-13
NUPR1	4.72318	2.29692e-08
PTGS2	4.76869	8.04891e-11
TGFBI	4.81567	2.49072e-13
G0S2	4.83183	4.31471e-07
ANXA1	4.85325	1.07231e-09
RASGEF1B	4.9748	1.73348e-14
EGR2	5.07857	1.07231e-09
TREM1	5.09467	1.77455e-09
NR4A2	5.10264	1.42324e-20
CCL4	5.13926	1.58909e-08
CD44	5.2173	2.53048e-12
VIM	5.26626	1.85363e-12
CD9	5.28657	9.99467e-10
THBS1	5.29901	7.49992e-11
CXCL8	5.33032	1.63983e-14
FPR3	5.36547	3.4294e-15
COLEC12	5.39755	1.93406e-11
CLEC5A	5.47733	6.7832e-15
EREG	5.5564	1.71997e-12
NR4A3	5.67129	3.84419e-19
SLC16A10	5.89585	2.01188e-16
RGCC	5.89585	8.23316e-15
FN1	6.02873	2.92826e-12
GPNMB	6.13453	4.97367e-26
MKI67	6.2136	2.18416e-21
CXCL2	6.28969	1.66055e-13
MMP19	7.76962	2.15332e-21
